# Supplementary material for: Microbiota from young mice counteracts susceptibility to age-related gout through modulating butyric acid levels in aged mice
Source: eLife. 2025 Feb 5;13:RP98714. doi: 10.7554/eLife.98714 (PMC11798573; doi:10.7554/eLife.98714)
Supplement: Figure 3—figure supplement 1—source data 2. [file elife-98714-fig3-figsupp1-data2.zip]

Archive with 16 entries (12 files):
- FIG3 figure supplements 1 source data-cell/CASPASE-1/
- FIG3 figure supplements 1 source data-cell/CASPASE-1/caspase-1 of A-AY.Tif
- FIG3 figure supplements 1 source data-cell/CASPASE-1/caspase-1 of O-OY.Tif
- FIG3 figure supplements 1 source data-cell/CASPASE-1/caspase-1 of Y-Y.O-Y.A.Tif
- FIG3 figure supplements 1 source data-cell/IL-1a┬/
- FIG3 figure supplements 1 source data-cell/IL-1a┬/IL-1a┬ of A-AY.Tif
- FIG3 figure supplements 1 source data-cell/IL-1a┬/IL-1a┬ of O-OY.Tif
- FIG3 figure supplements 1 source data-cell/IL-1a┬/IL-1a┬ of Y-Y.O-Y.A.Tif
- FIG3 figure supplements 1 source data-cell/NLRP3/
- FIG3 figure supplements 1 source data-cell/NLRP3/NLRP3 of A-AY.Tif
- FIG3 figure supplements 1 source data-cell/NLRP3/NLRP3 of O-OY.Tif
- FIG3 figure supplements 1 source data-cell/NLRP3/NLRP3 of Y-Y.O-Y.A.Tif
- FIG3 figure supplements 1 source data-cell/a┬-actin/
- FIG3 figure supplements 1 source data-cell/a┬-actin/a┬-actin of A-AY.jpg
- FIG3 figure supplements 1 source data-cell/a┬-actin/a┬-actin of O-OY.Tif
- FIG3 figure supplements 1 source data-cell/a┬-actin/a┬-actin of Y-Y.O-Y.A.Tif
