# Supplementary material for: Microbiota from young mice counteracts susceptibility to age-related gout through modulating butyric acid levels in aged mice
Source: eLife. 2025 Feb 5;13:RP98714. doi: 10.7554/eLife.98714 (PMC11798573; doi:10.7554/eLife.98714)
Supplement: Figure 7—figure supplement 1—source data 2. [file elife-98714-fig7-figsupp1-data2.zip]

Archive with 8 entries (4 files):
- FIG7 figure supplements 1 source data-cell/CASPASE-1/
- FIG7 figure supplements 1 source data-cell/CASPASE-1/caspase-1.Tif
- FIG7 figure supplements 1 source data-cell/IL-1a┬/
- FIG7 figure supplements 1 source data-cell/IL-1a┬/IL-1a┬.Tif
- FIG7 figure supplements 1 source data-cell/NLRP3/
- FIG7 figure supplements 1 source data-cell/NLRP3/NLRP3.Tif
- FIG7 figure supplements 1 source data-cell/a┬-actin/
- FIG7 figure supplements 1 source data-cell/a┬-actin/a┬-actin rerun.Tif
